# Supplementary material for: Genome-wide dynamics of Pol II elongation and its interplay with promoter proximal pausing, chromatin, and exons
Source: eLife. 2014 Apr 29;3:e02407. doi: 10.7554/eLife.02407 (PMC4001325; doi:10.7554/eLife.02407)
Supplement: Figure 3—source data 1. — DOI: http://dx.doi.org/10.7554/eLife.02407.013 [file elife02407s005.xlsx]

## Sheet: Rates 5min-12.5min
Genename	Rate (bp/min)
NM_001013779	348.081
NM_001033270	317.54
NM_001033633	722.19
NM_001077684	317.889
NM_001081091	401.359
NM_001081247	388.776
NM_001081363	438.972
NM_001081368	704.758
NM_001081395	548.311
NM_001083342	510.85
NM_001110496	408.938
NM_001113283	87.39
NM_001139511	699.798
NM_001145925	505.726
NM_001159492	570.318
NM_001167751	170.089
NM_001167936	451.409
NM_001177545	44.1838
NM_001177793	402.966
NM_007998	549.539
NM_008009	3949.95
NM_008031	487.13
NM_008449	281.324
NM_008480	522.502
NM_008517	566.929
NM_008682	506.632
NM_008860	647.4
NM_009097	609.436
NM_009147	802.963
NM_009148	678.459
NM_009269	431.638
NM_009418	409.749
NM_009460	527.818
NM_009533	353.149
NM_009821	705.259
NM_009879	871.537
NM_010211	244.985
NM_010233	654.684
NM_010474	772.764
NM_010718	566.154
NM_010790	817.697
NM_011030	742.243
NM_011133	459.307
NM_011156	336.72
NM_011344	631.733
NM_011613	527.468
NM_011773	327.664
NM_011920	206.111
NM_011949	275.495
NM_013719	886.022
NM_013834	604.648
NM_016810	538.335
NM_016920	775.496
NM_016925	355.036
NM_016981	305.677
NM_018773	497.165
NM_018861	549.951
NM_019729	909.803
NM_019776	466.063
NM_019787	441.323
NM_019789	195.699
NM_019951	382.942
NM_020483	458.593
NM_020506	182.324
NM_021328	493.457
NM_021884	507.06
NM_023118	501.616
NM_023668	412.239
NM_023858	985.321
NM_025341	616.989
NM_025680	563.607
NM_025785	647.415
NM_026027	285.663
NM_026167	599.632
NM_026229	449.098
NM_026281	639.007
NM_026454	383.227
NM_026653	466.699
NM_026998	616.483
NM_027373	590.148
NM_027375	989.086
NM_027485	511.637
NM_027490	532.826
NM_027745	787.717
NM_028031	713.325
NM_028074	755.261
NM_028151	517.259
NM_028233	566.357
NM_028404	608.974
NM_028604	496.337
NM_028717	381.704
NM_028840	527.212
NM_029332	843.333
NM_029522	554.004
NM_029553	550.512
NM_029705	493.713
NM_029935	955.726
NM_030000	446.651
NM_030561	817.146
NM_030721	374.037
NM_053182	2123.56
NM_054093	384.714
NM_080287	557.525
NM_133350	2786.15
NM_134010	288.882
NM_134134	541.805
NM_139144	447.748
NM_145131	633.454
NM_145420	563.124
NM_145544	243.04
NM_145923	629.56
NM_146078	477.632
NM_153501	580.527
NM_153548	475.831
NM_153552	737.188
NM_153781	404.01
NM_172404	316.373
NM_172611	518.015
NM_172712	668.579
NM_172892	527.468
NM_173181	1172.82
NM_175356	601.082
NM_175384	392.873
NM_176860	575.988
NM_177167	605.474
NM_177239	684.432
NM_177333	436.694
NM_177732	255.817
NM_178378	1814.25
NM_178641	486.068
NM_178686	880.516
NM_178746	454.772
NM_178878	568.896
NM_183021	1108.31
NM_183144	176.308
NM_194340	425.442
NM_198295	848.626
NM_198899	521.473
NR_027808	153.557
NR_028341	252.59
NR_030777	550.951

## Sheet: Rate 12.5min-25min
Genename	Rate (bp/min)
NM_001001984	1482.07
NM_001003909	1992.55
NM_001003948	1612.14
NM_001004436	896.2
NM_001005866	1526.11
NM_001008421	1347.67
NM_001008550	595.132
NM_001009818	2407.2
NM_001013024	1554.28
NM_001013608	1017.02
NM_001014973	2688.82
NM_001017985	1330.9
NM_001024917	1256.55
NM_001025432	2558.94
NM_001025614	1150.59
NM_001029934	1978.48
NM_001031814	2356.29
NM_001033173	2220.42
NM_001033238	2476.69
NM_001033244	866.871
NM_001033268	2233.71
NM_001033272	1694.38
NM_001033294	1470.94
NM_001033322	2400
NM_001033348	2535.32
NM_001033399	1088.13
NM_001033420	2088.12
NM_001033422	1880
NM_001033445	2167.72
NM_001033472	1256.2
NM_001033536	2487.55
NM_001033634	884.404
NM_001033713	2258.27
NM_001033874	-440
NM_001033960	1294.56
NM_001034862	1500.42
NM_001037717	1457.36
NM_001037725	1868.22
NM_001039184	2055
NM_001039474	1439.75
NM_001039493	730.277
NM_001039533	1525.11
NM_001039546	2452.75
NM_001039644	1871.22
NM_001040699	1052.72
NM_001042421	848.076
NM_001042558	674.965
NM_001045513	2149.46
NM_001045528	1331.12
NM_001048208	1716.47
NM_001077495	2535.05
NM_001080548	3063.13
NM_001080706	2318.92
NM_001080977	2941.36
NM_001081012	1777.86
NM_001081049	1739.59
NM_001081057	1448.78
NM_001081061	1498.87
NM_001081081	1801.6
NM_001081091	1296.51
NM_001081092	2239.6
NM_001081103	1655.65
NM_001081116	884.684
NM_001081128	1391.72
NM_001081133	1926.25
NM_001081149	2975.7
NM_001081179	1564.08
NM_001081183	1290.31
NM_001081191	1591.19
NM_001081195	1372.21
NM_001081216	1893.6
NM_001081221	1259.99
NM_001081225	884.68
NM_001081251	1128.92
NM_001081252	2089.78
NM_001081267	3329.37
NM_001081282	1000.83
NM_001081290	1606.25
NM_001081319	2872.91
NM_001081321	2192.49
NM_001081322	1300.78
NM_001081326	543.714
NM_001081352	1292.88
NM_001081355	2075.72
NM_001081360	2220.26
NM_001081362	1122.56
NM_001081364	3004.91
NM_001081371	2010.28
NM_001081378	1459.01
NM_001081379	2713.24
NM_001081395	780.192
NM_001081402	1500.24
NM_001081409	1831.44
NM_001081429	1137.56
NM_001081436	1388.35
NM_001081446	6040
NM_001081477	1814.82
NM_001081682	1575.15
NM_001083114	1816.86
NM_001085492	2263.1
NM_001085495	1464.46
NM_001098168	3000.91
NM_001099637	1520
NM_001100449	1570.64
NM_001109685	1989.41
NM_001109688	917.316
NM_001110205	2073.06
NM_001110209	2108.83
NM_001110218	1373.88
NM_001110275	901.298
NM_001110311	1153.03
NM_001110827	2526.8
NM_001111065	2294.61
NM_001111121	2406.25
NM_001111277	2163.6
NM_001111304	2045.24
NM_001113283	1913.42
NM_001113345	3127.78
NM_001113354	1259.98
NM_001113413	1697.69
NM_001113423	1517
NM_001113545	1470.15
NM_001114098	1760
NM_001114347	930.277
NM_001114399	1497.09
NM_001122641	2287.41
NM_001122733	1767.55
NM_001122759	2027.67
NM_001122768	789.775
NM_001122850	1933.02
NM_001122963	1075.05
NM_001123327	1298.43
NM_001127346	1381.23
NM_001127382	316.54
NM_001128094	2135.18
NM_001128606	1134.89
NM_001130165	1741.08
NM_001139511	2314.45
NM_001142920	2538.94
NM_001143777	774.483
NM_001145820	2160.5
NM_001145931	1747.67
NM_001145999	1647.55
NM_001146199	1874.82
NM_001159492	2349.79
NM_001159509	2497.78
NM_001159513	1051.14
NM_001159517	2516.34
NM_001159537	970.743
NM_001159574	1966.54
NM_001159606	1607.55
NM_001159633	1869.79
NM_001159640	1070.3
NM_001159910	1800
NM_001159966	1819.42
NM_001160221	2322.86
NM_001160256	2134.56
NM_001162365	1226.84
NM_001162375	1231.75
NM_001162869	560.578
NM_001162999	2821.87
NM_001163013	648.035
NM_001163025	1042.66
NM_001163126	1858.33
NM_001163262	2282.45
NM_001163394	2080
NM_001163513	2397.38
NM_001163574	2323.07
NM_001163609	2483.65
NM_001163754	2258.39
NM_001164072	1125.5
NM_001164100	3200
NM_001164101	2955.2
NM_001164222	1492.59
NM_001164226	2519.04
NM_001164363	836.244
NM_001164498	2142.55
NM_001164639	1777.36
NM_001164662	1960.32
NM_001164734	2446.25
NM_001164838	2569.24
NM_001165254	1403.35
NM_001166371	1433.13
NM_001166385	1885.1
NM_001166501	2460.88
NM_001166705	880
NM_001167679	1591.68
NM_001168281	2490.28
NM_001168304	2627.64
NM_001168568	944.612
NM_001170433	2553.21
NM_001170567	1434.08
NM_001170742	1560
NM_001170785	1105.01
NM_001170970	1800
NM_001171000	2100.41
NM_001171004	2310.4
NM_001172074	599.101
NM_001172098	2267.72
NM_001172148	1497.07
NM_001177559	2520
NM_001177630	1445.1
NM_001177883	1221.04
NM_001177968	2703.1
NM_001190733	1965.1
NM_001195086	1964.98
NM_001197322	2865.9
NM_001198968	2046.42
NM_001199141	1273.82
NM_001199204	2412.56
NM_001199843	993.508
NM_001204229	824.69
NM_001205331	2200
NM_001205370	1459.49
NM_001242419	2328.56
NM_007396	1944.55
NM_007399	1957.22
NM_007462	2363.57
NM_007550	1560.65
NM_007561	2138.34
NM_007566	1953.12
NM_007644	1624.7
NM_007690	1532.14
NM_007708	2242.66
NM_007754	2094.56
NM_007772	1957.14
NM_007920	3389.56
NM_007928	1736.46
NM_007935	4071.5
NM_007936	2901.08
NM_007943	2088.27
NM_007958	1785.8
NM_007960	2089.6
NM_007961	2356.84
NM_007971	1771.9
NM_008002	2297.39
NM_008139	2509.5
NM_008142	1839.47
NM_008150	2136.16
NM_008163	1892.21
NM_008247	1179.48
NM_008292	1600
NM_008305	2081.13
NM_008377	2214.81
NM_008397	1853.94
NM_008402	1587.58
NM_008449	2297.01
NM_008466	2566.54
NM_008480	1828.09
NM_008512	741.68
NM_008513	1877.01
NM_008514	2210.56
NM_008539	1454.38
NM_008569	2019.83
NM_008576	1583.73
NM_008587	2240
NM_008598	1548.04
NM_008615	3384.09
NM_008634	2016.02
NM_008663	1520.01
NM_008679	2756.89
NM_008680	2747.46
NM_008684	2994.38
NM_008687	2310.43
NM_008692	1821.96
NM_008695	1288.27
NM_008715	1666.25
NM_008787	1016.52
NM_008820	1564.07
NM_008857	2098.02
NM_008860	1839.03
NM_008892	2343.17
NM_008927	2013.63
NM_008942	2240.04
NM_008959	1799.06
NM_008960	1642.45
NM_008976	1320
NM_009071	2223.25
NM_009072	2309.43
NM_009088	1046.25
NM_009125	1936.84
NM_009148	2976.22
NM_009149	2323.07
NM_009157	2432.12
NM_009177	3614.06
NM_009191	2204.6
NM_009211	2016.72
NM_009229	1180.93
NM_009302	2200
NM_009332	1490.89
NM_009370	2484.85
NM_009412	2320
NM_009418	1875.42
NM_009441	1624.94
NM_009483	3272.47
NM_009484	1721.15
NM_009530	2347.97
NM_009533	1000
NM_009535	2457.36
NM_009671	1046.77
NM_009677	2378.51
NM_009680	2141.2
NM_009691	2337.36
NM_009702	1358.82
NM_009709	1998.34
NM_009715	1706.2
NM_009730	1648.24
NM_009764	790.181
NM_009771	1350.44
NM_009798	1224.97
NM_009818	1999.69
NM_009821	2088.52
NM_009826	1520
NM_009847	2243.35
NM_009955	1453.85
NM_010093	1378.55
NM_010121	1823.25
NM_010163	1687.62
NM_010211	671.36
NM_010220	1648.79
NM_010233	1440
NM_010243	1521.5
NM_010264	1817.8
NM_010302	2036.49
NM_010315	1771.84
NM_010414	2003.29
NM_010435	978.342
NM_010486	1437.16
NM_010513	2420.9
NM_010585	2164.33
NM_010620	1200
NM_010683	3403.29
NM_010703	2183.74
NM_010752	1159.95
NM_010754	2342.11
NM_010763	3052.94
NM_010790	1647.87
NM_010820	2960
NM_010829	690.77
NM_010833	1680.02
NM_010879	1426.87
NM_010887	1678.17
NM_010890	2430.66
NM_010898	2294.61
NM_010928	2412.14
NM_011086	1561.43
NM_011100	1296.78
NM_011137	3099.9
NM_011156	1760
NM_011159	839.72
NM_011182	2972.1
NM_011197	1800.17
NM_011203	2191.87
NM_011249	667.562
NM_011258	2052.26
NM_011299	1770.51
NM_011307	1438.59
NM_011308	1329.6
NM_011417	1298.2
NM_011479	2015.68
NM_011500	2207.04
NM_011507	2020.06
NM_011597	2190.12
NM_011599	2055.17
NM_011600	2295.17
NM_011625	1401.1
NM_011630	2635.46
NM_011669	1604.09
NM_011749	2432.82
NM_011767	2156.2
NM_011779	1955.09
NM_011801	1166.75
NM_011811	1405.1
NM_011828	2764.87
NM_011877	1726.22
NM_011903	2726.49
NM_011916	1245.99
NM_011917	1315.97
NM_011931	2259.37
NM_011936	2507
NM_011946	2527.62
NM_011947	1739.37
NM_011949	2339.61
NM_011959	1309.07
NM_011961	1886.48
NM_011983	3800
NM_012024	2421.15
NM_012027	2820.04
NM_012042	1808.01
NM_012048	1393.66
NM_013512	2614.46
NM_013557	4800
NM_013649	2153.84
NM_013660	2423.61
NM_013719	1120
NM_013735	1280.92
NM_013791	2056.31
NM_013814	2236.65
NM_013815	2133.07
NM_013846	2323.75
NM_013861	3321.94
NM_013889	2517.41
NM_013907	2280
NM_015752	1657.36
NM_015764	2109.97
NM_015804	1485.63
NM_016678	1048.09
NM_016697	630.96
NM_016700	2098.58
NM_016716	2494.57
NM_016769	1793.09
NM_016786	1976.62
NM_016843	3052.94
NM_016862	1160
NM_016920	853.326
NM_016965	1612.15
NM_017368	2937.69
NM_017402	1926.4
NM_017478	2139.98
NM_018747	1198.25
NM_018770	962.493
NM_018814	2327.27
NM_018815	1733.25
NM_018872	2381.05
NM_019400	2560
NM_019460	2923.12
NM_019490	1905.37
NM_019496	2927.2
NM_019535	2071.59
NM_019550	2207.63
NM_019570	2152.42
NM_019571	3089.01
NM_019573	1955.66
NM_019657	2781.21
NM_019663	2680
NM_019670	2572.39
NM_019702	1972.11
NM_019703	1587.95
NM_019748	1332.14
NM_019776	752.02
NM_019781	2160
NM_019816	932.138
NM_019827	2081.26
NM_019864	1034.23
NM_019927	2163.9
NM_019930	2675.18
NM_020007	2070.2
NM_020009	847.076
NM_020267	1566.36
NM_020295	1519.08
NM_020332	1829.49
NM_020506	2188.9
NM_020508	2730.15
NM_020601	1592.42
NM_020604	514.112
NM_021310	1853.22
NM_021385	1807.24
NM_021436	2208.68
NM_021458	1200
NM_021494	1547.56
NM_021496	2091.16
NM_021504	520
NM_021512	1012.36
NM_021516	1805.72
NM_021518	2062.69
NM_021523	1241.28
NM_021526	2151.69
NM_021540	2134.48
NM_021568	1911.73
NM_021605	1577.94
NM_021606	1403.16
NM_021889	1858.69
NM_022018	705.099
NM_022021	1029.36
NM_022022	1704.91
NM_022410	2457.45
NM_022979	1640
NM_023045	2941.23
NM_023060	2691.25
NM_023214	1738.05
NM_023328	1267.45
NM_023587	1475.97
NM_023662	1804.76
NM_023670	2087.8
NM_023913	1991.52
NM_024222	2129.14
NM_024281	1641.88
NM_024282	1432.42
NM_025287	1120.66
NM_025314	1950.87
NM_025408	1434.25
NM_025481	2643.52
NM_025495	2003.23
NM_025626	1559.99
NM_025633	1170.84
NM_025662	1889.95
NM_025675	1209.54
NM_025680	2007.9
NM_025685	367.251
NM_025709	1528.05
NM_025772	1367.19
NM_025812	1472.18
NM_025827	994.148
NM_025830	1363.38
NM_025840	1507.33
NM_025920	1022.95
NM_025942	2255.68
NM_025985	2440
NM_026062	2743.24
NM_026072	1892.94
NM_026082	1849.26
NM_026083	1857.46
NM_026101	1547.46
NM_026148	2336.79
NM_026202	1960.88
NM_026203	600
NM_026231	1991.97
NM_026295	969.642
NM_026303	1160
NM_026343	1480
NM_026361	2179.22
NM_026367	1435.26
NM_026406	1645.82
NM_026430	1780.17
NM_026442	1285.79
NM_026448	1910.49
NM_026484	2070.56
NM_026493	1877.02
NM_026574	882.677
NM_026604	1800
NM_026641	1283.37
NM_026643	409.766
NM_026644	1054.15
NM_026647	1421.75
NM_026664	1874.21
NM_026799	1460.56
NM_026805	428.608
NM_026856	2262.16
NM_026861	2103.2
NM_026872	1012.83
NM_026904	1703.04
NM_026959	1663.14
NM_026984	1864.56
NM_026993	1704.77
NM_027045	1964.67
NM_027118	1813.81
NM_027144	2102.91
NM_027153	1442.84
NM_027188	1779.9
NM_027258	806.428
NM_027341	2070.42
NM_027357	1059.65
NM_027423	1158.73
NM_027436	1089.35
NM_027444	1533.48
NM_027513	1232.83
NM_027545	1666.14
NM_027604	1831.67
NM_027678	1687.84
NM_027706	1270.73
NM_027745	1049.01
NM_027801	1280
NM_027892	2791.92
NM_028007	1900.58
NM_028032	2802.43
NM_028072	356.225
NM_028129	1234.94
NM_028139	3416.44
NM_028201	2658.39
NM_028233	1162.09
NM_028234	2087.87
NM_028260	1295.03
NM_028262	1975.32
NM_028291	1792.08
NM_028343	2400
NM_028354	1007.06
NM_028469	2312.57
NM_028523	2209.01
NM_028534	2431.87
NM_028576	1041.52
NM_028639	979.209
NM_028640	515.693
NM_028705	1342.75
NM_028717	1297.69
NM_028761	1320.31
NM_028762	579.466
NM_028768	2520
NM_028816	2603.86
NM_028844	2125.72
NM_028860	1706.53
NM_028887	2095.47
NM_028902	2232.7
NM_028999	2252.66
NM_029012	2994.73
NM_029094	2024.36
NM_029166	2177.66
NM_029169	2179.99
NM_029389	2660.26
NM_029432	1451.59
NM_029447	1451.05
NM_029492	1406.54
NM_029494	1548.95
NM_029498	2052.18
NM_029572	2717.19
NM_029624	742.852
NM_029654	1445.1
NM_029655	2208.78
NM_029665	1764.18
NM_029709	1440
NM_029760	2097.25
NM_029773	1271.37
NM_029777	1372.14
NM_029818	1177.24
NM_029942	1755.04
NM_029955	1384.52
NM_029977	1267.92
NM_030025	680
NM_030110	1621.24
NM_030112	1893.38
NM_030730	2183.73
NM_030732	2574.56
NM_030886	2170.64
NM_031185	970.643
NM_031397	1920
NM_032000	1272.42
NM_033314	1033.3
NM_033325	1526.25
NM_033523	2579.36
NM_033569	2130.56
NM_033604	963.188
NM_053089	2065.11
NM_053170	2360
NM_053204	2440
NM_053268	1724.76
NM_054043	734.609
NM_054053	2160
NM_080469	1372.34
NM_080553	1665.2
NM_080561	1850.28
NM_080855	1047.01
NM_130447	2324.46
NM_130879	1800
NM_133167	1840
NM_133187	711.515
NM_133249	2605.85
NM_133252	1192.2
NM_133348	1659.91
NM_133752	1053.07
NM_133758	1630.26
NM_133766	1901.28
NM_133808	2379.51
NM_133821	1531.81
NM_133828	1430.58
NM_133907	1483.91
NM_133911	2270.18
NM_133931	1080
NM_133962	1165.76
NM_133979	1057.6
NM_133999	1823.38
NM_134013	2286.25
NM_134015	3561.64
NM_134071	1182.67
NM_134077	2017.69
NM_134079	2529.93
NM_134086	1796.09
NM_134094	0
NM_134123	2080
NM_134126	624.182
NM_134189	1220.58
NM_134255	2088.17
NM_138590	2003.95
NM_138595	1600
NM_138745	1320
NM_138953	1937.19
NM_138956	2223.49
NM_139140	1155.01
NM_139227	1773.68
NM_139272	1151.79
NM_139294	2874.85
NM_139303	1373.25
NM_144788	1644.35
NM_144800	2100.6
NM_144825	1670.24
NM_144844	1348.2
NM_144846	967.93
NM_144873	1950.95
NM_144896	600
NM_144925	2200
NM_144937	2400
NM_145076	2280
NM_145125	1497.36
NM_145155	2551.76
NM_145223	1714.27
NM_145452	2279.99
NM_145465	2382.95
NM_145524	1303.45
NM_145529	1073.31
NM_145531	1135.98
NM_145541	2353.12
NM_145567	1566.01
NM_145575	203.776
NM_145630	1715.07
NM_145742	1527.27
NM_145920	1205.96
NM_145927	1654.92
NM_145933	4498.34
NM_145937	1603.02
NM_145952	1652.87
NM_145991	1899.12
NM_145997	1272.42
NM_146054	2176.02
NM_146065	1703.85
NM_146078	1333.25
NM_146084	2061.1
NM_146112	1947.53
NM_146141	1287.55
NM_146145	3762.59
NM_146150	2089.08
NM_146194	2254.25
NM_146239	2706.9
NM_148925	1016.62
NM_148948	1511.97
NM_152809	1012.66
NM_152817	1351.81
NM_152825	1205.38
NM_152895	2267.89
NM_152923	544.44
NM_153055	1548.85
NM_153058	2226.67
NM_153091	1577.64
NM_153158	2660.43
NM_153164	1245.1
NM_153168	1308.93
NM_153178	3168.13
NM_153406	1792.86
NM_153412	1043.9
NM_153421	1556.65
NM_153423	2036.72
NM_153542	1220.91
NM_153550	2165.1
NM_153569	1716.09
NM_153599	2007.55
NM_153808	1929.09
NM_171824	801.39
NM_172121	2104.5
NM_172266	2517.93
NM_172268	1383.99
NM_172276	933.032
NM_172293	400
NM_172381	2294.11
NM_172401	1720
NM_172443	618.166
NM_172445	1563.88
NM_172468	1874.36
NM_172473	2102.46
NM_172513	1908.91
NM_172536	1823.5
NM_172538	1504.03
NM_172546	2870.51
NM_172554	2083.1
NM_172583	85.504
NM_172584	2139.92
NM_172585	1111.54
NM_172588	782.425
NM_172589	2498.93
NM_172591	1795.9
NM_172595	2192.11
NM_172605	2026.6
NM_172606	2278.57
NM_172611	1254.03
NM_172626	1552.82
NM_172628	833.981
NM_172632	1257.7
NM_172645	1472.03
NM_172663	2903.81
NM_172664	2458.48
NM_172671	2429.21
NM_172681	2247.55
NM_172696	1620.48
NM_172699	2682.06
NM_172712	1377.15
NM_172721	1521.01
NM_172739	2222.71
NM_172751	420.77
NM_172787	2009.65
NM_172814	2800
NM_172827	2354.25
NM_172856	3223.89
NM_172860	3183.8
NM_172920	2171.45
NM_172924	1847.14
NM_172937	905.064
NM_172958	2001.82
NM_172988	1360.52
NM_173010	1435.89
NM_173187	1720.84
NM_173368	2999.02
NM_173402	875.367
NM_173440	2055.62
NM_173444	1681.13
NM_173748	2739.59
NM_173753	2768.31
NM_173756	1323.14
NM_173760	1595.28
NM_173762	1062.59
NM_175025	2108.91
NM_175029	886.312
NM_175089	441.812
NM_175154	1720
NM_175155	1979.98
NM_175158	1350.29
NM_175187	2224.03
NM_175193	2682.48
NM_175211	1955.35
NM_175251	2470.14
NM_175258	2322.18
NM_175260	1813.2
NM_175306	1417.36
NM_175310	2461.07
NM_175353	1501.04
NM_175369	40
NM_175375	1312.98
NM_175388	1325.25
NM_175407	6960
NM_175457	1265.2
NM_175465	1970.08
NM_175472	1729.98
NM_175485	1850.89
NM_175515	1225.14
NM_175518	1766.9
NM_175546	2458.31
NM_175550	1327.55
NM_176841	2899.78
NM_176846	-80
NM_176968	2040
NM_177038	1986.52
NM_177077	2486.44
NM_177151	3219.72
NM_177171	1185.78
NM_177185	1522.24
NM_177224	1063.94
NM_177296	1640
NM_177327	2332.5
NM_177338	2377.82
NM_177412	2287.14
NM_177464	2078.86
NM_177561	1349.35
NM_177602	707.038
NM_177646	2810.07
NM_177658	2261.59
NM_177762	1688.13
NM_177783	1853.75
NM_177798	3208.19
NM_177805	553.495
NM_177821	1979.29
NM_177832	1772.27
NM_178113	1356.08
NM_178118	1830.58
NM_178142	2640
NM_178309	1684.15
NM_178363	1849.68
NM_178377	1629.76
NM_178407	2230.96
NM_178626	2126.15
NM_178633	1571.41
NM_178635	2094.83
NM_178639	1118.97
NM_178641	1571.57
NM_178661	1713.83
NM_178665	839.107
NM_178670	2177.38
NM_178683	2405.1
NM_178686	1000.84
NM_178690	1929.95
NM_178704	1485.1
NM_178710	2560
NM_178746	1071.41
NM_178764	2327.55
NM_178775	728.261
NM_178778	1260.86
NM_178845	1693.3
NM_178854	2403.59
NM_178886	1831.6
NM_178897	831.966
NM_178930	2051.2
NM_181073	1230.71
NM_181282	2129.26
NM_181395	1583.99
NM_181414	1624.06
NM_181546	2103.16
NM_181590	1237.71
NM_181595	1116.73
NM_181750	3249.85
NM_183016	2145.59
NM_183021	920
NM_183027	1603.1
NM_183028	2187.46
NM_183029	3167.51
NM_183144	2680.84
NM_183172	1908.67
NM_183225	2038.45
NM_184088	1157.32
NM_194340	1346.23
NM_194462	1962.64
NM_197997	1601.77
NM_198022	2707.95
NM_198023	1785.47
NM_198122	2520.3
NM_198292	648.503
NM_198296	2142.72
NM_198298	1106.51
NM_198647	1427.95
NM_198884	2086.25
NM_198899	2168.34
NM_199143	2221.19
NM_199316	1120
NM_199466	2586.42
NM_199467	1434.72
NM_201352	1423.99
NM_201354	1061.96
NM_201357	2654.3
NM_201358	1204.66
NM_201519	2155.71
NM_207204	1723.7
NM_207209	1599.13
NM_207530	2079.32
NM_207625	2359.91
NM_207636	3072.56
NM_207652	762.066
NM_207659	2154.26
NM_207682	2305.25
NM_210071	1967.55
NR_015478	440
NR_027465	1040.15
NR_028353	2506.11
NR_033324	1094.56
NR_036665	938.276
NR_040257	-80

## Sheet: Rate 25min-50min
Genename	Rate (bp/min)
NM_001001883	4560
NM_001002764	2918.84
NM_001004176	3080
NM_001029934	2400
NM_001033213	2624.43
NM_001033238	2720
NM_001033285	2154.97
NM_001033341	1086.13
NM_001033348	2351.44
NM_001033385	2224.67
NM_001033420	2314.72
NM_001033445	2060.9
NM_001033532	2171.5
NM_001039493	3160
NM_001077695	2486.79
NM_001080924	2640
NM_001081011	3239.2
NM_001081012	1380
NM_001081084	2774.73
NM_001081133	2820
NM_001081177	1980
NM_001081184	2239.47
NM_001081307	1780
NM_001081336	2359.16
NM_001081341	2654.73
NM_001081366	2540
NM_001081379	2700
NM_001081402	2339.94
NM_001081413	2260
NM_001081417	2444.57
NM_001081423	2152.24
NM_001081433	3167.48
NM_001081557	2340
NM_001082536	2936.61
NM_001083628	2580
NM_001085355	2859.39
NM_001098168	1900
NM_001110827	3015.62
NM_001111272	2220
NM_001112714	2080
NM_001113246	2499.78
NM_001113384	1520
NM_001114347	3582.18
NM_001114386	3126.46
NM_001114660	1470.81
NM_001122667	3380
NM_001122822	1942.51
NM_001122889	2125.15
NM_001122893	1680
NM_001128607	1434.44
NM_001142920	2860.08
NM_001145898	1934.76
NM_001146010	2880
NM_001159361	2880
NM_001163126	3184.5
NM_001163262	2609.08
NM_001163455	1971.69
NM_001166501	3048.03
NM_001167777	2220
NM_001167983	3074.72
NM_001168382	2295.44
NM_001170433	2200
NM_001170785	1712.49
NM_001177600	1400
NM_001177773	1903.42
NM_001204229	2612.82
NM_007471	2978.94
NM_007488	1545.32
NM_007566	2643.98
NM_007708	1280
NM_007862	3333.77
NM_007982	2151.96
NM_007983	2300
NM_008139	3369.56
NM_008449	2180
NM_008549	2200
NM_008598	2065.98
NM_008612	1848.7
NM_008845	2040
NM_008892	1912.76
NM_008913	2719.48
NM_008922	3718.43
NM_009148	2740
NM_009282	3520
NM_009287	1431.92
NM_009332	2699.69
NM_009680	2782.5
NM_009727	2040
NM_009771	2530.85
NM_010014	1921.71
NM_010414	2060
NM_010433	2180.11
NM_010513	2100.04
NM_010585	3769.53
NM_010687	3505.98
NM_010748	1040
NM_010752	2787.72
NM_010820	1740
NM_010897	1980.01
NM_011159	2221.79
NM_011204	1825.37
NM_011265	2423.5
NM_011544	3634.26
NM_011884	2440
NM_013626	4721.06
NM_013685	3285.98
NM_013861	1277.83
NM_013862	2080
NM_015794	1685.42
NM_016862	2380
NM_016893	3999.65
NM_018768	2180
NM_018770	4391.93
NM_019445	837.7
NM_019571	2460
NM_019573	1225.98
NM_019670	3060
NM_019776	4277.36
NM_019827	2524.34
NM_019933	1940
NM_021439	2195.12
NM_021568	3194.73
NM_021889	2022.51
NM_023060	2436.54
NM_023146	1120
NM_023868	3180
NM_024186	3580
NM_025314	2214.77
NM_025495	3018.39
NM_025680	1242.51
NM_026072	1920
NM_026082	1845.98
NM_026361	2319.87
NM_027060	2414.9
NM_027188	2147.48
NM_027216	1379.24
NM_027326	2960
NM_027444	4264.64
NM_027706	2299.49
NM_027707	2440
NM_027823	3197.68
NM_028194	3128.77
NM_028201	1740
NM_028343	2360
NM_028835	1379.08
NM_028898	3446.88
NM_029332	3439.88
NM_029760	2760
NM_029878	2909.91
NM_029924	2749.78
NM_030133	2506.03
NM_030172	1940
NM_030254	2100
NM_030595	2101.16
NM_030749	2420
NM_031397	2680
NM_032000	2552.48
NM_053099	4001.44
NM_053122	3514.16
NM_053204	2093.19
NM_054053	1735.05
NM_130449	1792.44
NM_133218	2733.42
NM_133821	3755.52
NM_134079	3307.15
NM_134082	2250.2
NM_134112	259.99
NM_134189	1697.41
NM_138590	1960
NM_138755	2434.96
NM_139145	2865.25
NM_139146	3379.74
NM_144536	2280
NM_144787	1864.24
NM_144812	5647.58
NM_144844	2354.52
NM_144920	3016.06
NM_145128	2319.35
NM_145456	2785.16
NM_145525	2725.14
NM_145617	2725.98
NM_145990	1998.84
NM_146041	2501.63
NM_146122	2914.52
NM_148926	2360
NM_153530	2414.53
NM_153587	2461.1
NM_172424	3060
NM_172464	2590.01
NM_172493	2965.38
NM_172495	2967.88
NM_172595	2878.88
NM_172696	2299.77
NM_172703	2889.62
NM_172856	2605.43
NM_172924	3902.47
NM_172952	2180
NM_172964	2562.6
NM_173018	2025.95
NM_173028	1888.51
NM_173189	969.596
NM_173368	2113.76
NM_173444	2121.09
NM_173758	3020
NM_175007	2182.87
NM_175155	2270.01
NM_175171	2160
NM_175213	480
NM_175258	2149.1
NM_175407	-400
NM_175414	2704.09
NM_177047	3002.35
NM_177077	2596.78
NM_177151	2090.14
NM_177184	1506.73
NM_177324	2840
NM_177353	1517.59
NM_177412	1460
NM_177759	600.814
NM_177762	1334.72
NM_177814	1055.99
NM_178119	3520.2
NM_178267	1005.67
NM_178362	2910.4
NM_178407	1790.99
NM_178633	3676.85
NM_178635	3057.09
NM_178652	1915.42
NM_178665	4215.84
NM_178886	2964.42
NM_178890	2613.19
NM_180662	1957.6
NM_181282	3645.98
NM_181413	1880.59
NM_182716	2097.3
NM_183021	2160
NM_183144	2780
NM_183208	1119.42
NM_194462	1285.98
NM_198007	3042.46
NM_198296	1778.22
NM_198300	2546.58
NM_198644	1560
NM_207215	2140
NR_015556	1509.83
